# Supplementary material for: Comprehensive analysis of SARS-CoV-2 Spike evolution: epitope classification and immune escape prediction
Source: Virus Evol. 2025 Jun 11;11(1):veaf027. doi: 10.1093/ve/veaf027 (PMC12159738; doi:10.1093/ve/veaf027)
Supplement: veaf027_Supp [file veaf027_supp.zip]

Archive with 2 entries (2 files):
- suppl_data/ResponseReviewers.pdf
- suppl_data/Supplementary_Comprehensive_structural_review_of_the_SARS_CoV_2_Spike_evolution.pdf
